# Supplementary material for: Associations between hepatitis B virus exposure and the risk of extrahepatic digestive system cancers: A hospital‐based, case–control study (SIGES)
Source: Cancer Med. 2021 May 2;10(11):3741–55. doi: 10.1002/cam4.3901 (PMC8178500; doi:10.1002/cam4.3901)
Supplement: Supplementary file 1 — Table S1‐S3 [file CAM4-10-3741-s001.xlsx]

## Sheet: Supplementary table 1
Supplementary table 1.Basic characteristics of individual extrahepatic digestive system cancer according to tumor location and cancer-free controls before matching.
Variables	Stomach	Small intestine	Colon	Rectum	Anus	Biliary tract	Pancreas	Cancer-free controls
	(n=1,356)	(n=111)	(n=977)	(n=1,523)	(n=89)	(n=352)	(n=340)	(n=57,499)
	No. (%)	No. (%)	No. (%)	No. (%)	No. (%)	No. (%)	No. (%)	No. (%)
Sex
Female	450 (33.2)	57 (51.4)	404 (41.4)	582 (38.2)	31 (34.8)	165 (46.9)	135 (39.7)	27,141 (47.2)
Male	906 (66.8)	54 (48.6)	573 (58.6)	941 (61.8)	58 (65.2)	187 (53.1)	205 (60.3)	30,358 (52.8)
Age (mean ± SD), years	58.44±11.55	56.88±11.91	61.45±14.11	60.57±12.46	59.87±13.38	61.12±9.72	59.27±10.47	45.01±12.16
BMI (mean ± SD), kg/m2	22.46±3.36	22.14±3.45	22.70±3.64	22.92±3.33	22.81±3.38	22.18±3.06	21.76±3.09	23.59±3.26
<23.0	794 (58.6)	72 (64.9)	537 (55.0)	786 (51.6)	52 (58.4)	221 (62.8)	227 (66.8)	25,408 (44.2)
23.0-29.9	537 (39.6)	35 (31.5)	421 (43.1)	708 (46.5)	35 (39.3)	128 (36.4)	108 (31.8)	30,232 (52.6)
≥30.0	25 (1.8)	4 (3.6)	19 (1.9)	29 (1.9)	2 (2.2)	3 (0.9)	5 (1.5)	1,859 (3.2)
Smoker
Never	727 (53.6)	74 (66.7)	668 (68.4)	959 (63.0)	60 (67.4)	234 (66.5)	194 (57.1)	43,951 (76.4)
Previous/Current	629 (46.4)	37 (33.3)	309 (31.6)	564 (37.0)	29 (32.6)	118 (33.5)	146 (42.9)	13,548 (23.6)
Alcohol Drinker
Never	1088 (80.2)	95 (85.6)	850 (87.0)	1304 (85.6)	65 (73.0)	289 (82.1)	278 (81.8)	51,028 (88.7)
Previous/Current	268 (19.8)	16 (14.4)	127 (13.0)	219 (14.4)	24 (27.0)	63 (17.9)	62 (18.2)	6,471 (11.3)
Diabetes mellitus	37 (2.7)	3 (2.7)	48 (4.9)	49 (3.2)	2 (2.2)	12 (3.4)	16 (4.7)	1,490 (2.6)
Family history of cancers	208 (15.3)	9 (8.1)	154 (15.8)	202 (13.3)	8 (9.0)	43 (12.2)	43 (12.6)	7,419 (12.9)
HBV markers
HBsAg positive	136 (10.0)	11 (9.9)	78 (8.0)	119 (7.8)	7 (7.9)	24 (6.8)	22 (6.5)	4,752 (8.3)
Anti-HBs positive	768 (56.6)	69 (62.2)	571 (58.4)	880 (57.8)	57 (64.0)	223 (63.4)	186 (54.7)	37,727 (65.6)
HBeAg positive	7 (0.5)	1 (0.9)	5 (0.5)	6 (0.4)	1 (1.1)	3 (0.9)	0 (0.0)	333 (0.6)
Anti-HBe positive	444 (32.7)	42 (37.8)	287 (29.4)	480 (31.5)	26 (29.2)	102 (29.0)	107 (31.5)	16,968 (29.5)
Anti-HBc positive	985 (72.6)	79 (71.2)	692 (70.8)	1,123 (73.7)	65 (73.0)	255 (72.4)	238 (70.0)	33,763 (58.7)
Classifications †
Group A	367 (27.1)	32 (28.8)	284 (29.1)	397 (26.1)	24 (27.0)	94 (26.7)	102 (30.0)	23,669 (41.2)
Group B	853 (62.9)	68 (61.3)	615 (62.9)	1,007 (66.1)	58 (65.2)	234 (66.5)	216 (63.5)	29,078 (50.6)
Group C	136 (10.0)	11 (9.9)	78 (8.0)	119 (7.8)	7 (7.9)	24 (6.8)	22 (6.5)	4752 (8.3)
Abbreviations: † (1) Group A characterized by HBsAg–, HBeAg–, anti-HBe– and anti-HBc–, without or with anti-HBs+ (non-infection and vaccination); (2) Group B referred to HBsAg–/HBeAg–, and at least one of anti-HBe+ or anti-HBc+, regardless of anti-HBs+ or not (resolved HBV infection); (3) Group C featured with HBsAg+/HBeAg±, regardless of the status of anti-HBs, anti-HBe and anti-HBc (inactive HB…

## Sheet: Supplementary table 2
Supplementary table 2. Basic characteristics of individual extrahepatic digestive system cancer and matched cancer-free controls according to tumor location
Variables	Stomach	Matched controls	p	Small intestine	Matched controls	p	Colon	Matched controls	p	Rectum	Matched controls	p	Anus	Matched controls	p	Biliary tract	Matched controls	p	Pancreas	Matched controls	p
	(n= 1326)	(n=1326)		(n=109 )	(n=109)		(n=945)	(n=945)		(n=1468)	(n=1468)		(n=84)	(n=84)		(n=341)	(n=341)		(n=332)	(n=332)
	No. (%)	No. (%)		No. (%)	No. (%)		No. (%)	No. (%)		No. (%)	No. (%)		No. (%)	No. (%)		No. (%)	No. (%)		No. (%)	No. (%)
Sex			0.017			0.175			0.067			0.97			0.75			0.025			0.24
Female	449 (33.9)	509 (38.4)		57 (52.3)	46 (42.2)		396 (41.9)	356 (37.7)		575 (39.2)	573 (39.0)		30 (35.7)	33 (39.3)		163 (47.8)	133 (39.0)		135 (40.7)	151 (45.5)
Male	877 (66.1)	817 (61.6)		52 (47.7)	63 (57.8)		549 (58.1)	589 (62.3)		893 (60.8)	895 (61.0)		54 (64.3)	51 (60.7)		178 (52.2)	208 (61.0)		197 (59.3)	181 (54.5)
Age (mean ± SD), years	58.03±11.33	58.51±12.80	0.312	56.49±11.64	56.29±13.01	0.908	60.79±13.84	59.38±13.68	0.026	59.86±12.07	58.64±13.13	0.009	58.82±12.92	57.60±14.27	0.56	60.57±9.35	59.91±11.75	0.415	58.85±10.22	59.38±11.36	0.527
BMI (kg/m2)			0.054			0.3			0.296			0.066			0.108			0.13			0.139
<23.0	764 (57.6)	707 (53.3)		70 (64.2)	60 (55.0)		506 (53.5)	536 (56.7)		732 (49.9)	795 (54.2)		47 (56.0)	38 (45.2)		210 (61.6)	184 (54.0)		219 (66.0)	196 (59.0)
23.0-29.9	537 (40.5)	598 (45.1)		35 (32.1)	46 (42.2)		420 (44.4)	387 (41.0)		708 (48.2)	648 (44.1)		35 (41.7)	46 (54.8)		128 (37.5)	153 (44.9)		108 (32.5)	127 (38.3)
≥30.0	25 (1.9)	21 (1.6)		4 (3.7)	3 (2.8)		19 (2.0)	22 (2.3)		28 (1.9)	25 (1.7)		2 (2.4)	0 (0.0)		3 (0.9)	4 (1.2)		5 (1.5)	9 (2.7)
Smoker			<0.001			0.554			0.007			0.847			0.252			0.227			0.079
Never	724 (54.6)	852 (64.3)		74 (67.9)	79 (72.5)		659 (69.7)	603 (63.8)		946 (64.4)	940 (64.0)		60 (71.4)	52 (61.9)		231 (67.7)	215 (63.0)		194 (58.4)	217 (65.4)
Previous/Current	602 (45.4)	474 (35.7)		35 (32.1)	30 (27.5)		286 (30.3)	342 (36.2)		522 (35.6)	528 (36.0)		24 (28.6)	32 (38.1)		110 (32.3)	126 (37.0)		138 (41.6)	115 (34.6)
Alcohol Drinker			0.015			0.411			0.132			0.282			0.057			1			0.684
Never	1062 (80.1)	1111 (83.8)		93 (85.3)	98 (89.9)		821 (86.9)	797 (84.3)		1254 (85.4)	1232 (83.9)		61 (72.6)	72 (85.7)		280 (82.1)	279 (81.8)		271 (81.6)	276 (83.1)
Previous/Current	264 (19.9)	215 (16.2)		16 (14.7)	11 (10.1)		124 (13.1)	148 (15.7)		214 (14.6)	236 (16.1)		23 (27.4)	12 (14.3)		61 (17.9)	62 (18.2)		61 (18.4)	56 (16.9)
Diabetes mellitus (yes)	36 (2.7)	41 (3.1)	0.644	3 (2.8)	3 (2.8)	1	48 (5.1)	36 (3.8)	0.22	49 (3.3)	56 (3.8)	0.551	2 (2.4)	2 (2.4)	1	12 (3.5)	7 (2.1)	0.352	16 (4.8)	13 (3.9)	0.704
Family history of cancers (yes)	204 (15.4)	181 (13.7)	0.225	9 (8.3)	11 (10.1)	0.814	150 (15.9)	112 (11.9)	0.014	197 (13.4)	196 (13.4)	1	6 (7.1)	11 (13.1)	0.306	43 (12.6)	45 (13.2)	0.909	42 (12.7)	59 (17.8)	0.084
HBV markers
HBsAg positive	136 (10.3)	100 (7.5)	0.017	11 (10.1)	10 (9.2)	1	77 (8.1)	73 (7.7)	0.798	114 (7.8)	104 (7.1)	0.526	6 (7.1)	5 (6.0)	1	24 (7.0)	19 (5.6)	0.529	21 (6.3)	25 (7.5)	0.647
Anti-HBs positive	748 (56.4)	848 (64.0)	<0.001	67 (61.5)	72 (66.1)	0.573	548 (58.0)	618 (65.4)	0.001	848 (57.8)	968 (65.9)	<0.001	55 (65.5)	62 (73.8)	0.314	217 (63.6)	228 (66.9)	0.421	184 (55.4)	226 (68.1)	0.001
HBeAg positive	7 (0.5)	4 (0.3)	0.546	1 (0.9)	0 (0.0)	1	5 (0.5)	4 (0.4)	1	6 (0.4)	1 (0.1)	0.13	1 (1.2)	0 (0.0)	1	3 (0.9)	1 (0.3)	0.616	0 (0.0)	1 (0.3)	1
Anti-HBe positive	437 (33.0)	448 (33.8)	0.68	41 (37.6)	35 (32.1)	0.477	276 (29.2)	295 (31.2)	0.367	455 (31.0)	463 (31.5)	0.78	25 (29.8)	16 (19.0)	0.151	101 (29.6)	98 (28.7)	0.866	104 (31.3)	106 (31.9)	0.933
Anti-HBc positive	962 (72.5)	937 (70.7)	0.301	77 (70.6)	78 (71.6)	1	662 (70.1)	662 (70.1)	1	1076 (73.3)	1042 (71.0)	0.174	61 (72.6)	51 (60.7)	0.141	247 (72.4)	235 (68.9)	0.355	233 (70.2)	250 (75.3)	0.163
Classifications †			0.036			0.954			0.937			0.335			0.262			0.377			0.312
Group A	360 (27.1)	389 (29.3)		32 (29.4)	31 (28.4)		282 (29.8)	281 (29.7)		389 (26.5)	423 (28.8)		23 (27.4)	33 (39.3)		91 (26.7)	106 (31.1)		99 (29.8)	82 (24.7)
Group B	830 (62.6)	837 (63.1)		66 (60.6)	68 (62.4)		586 (62.0)	591 (62.5)		965 (65.7)	941 (64.1)		55 (65.5)	46 (54.8)		226 (66.3)	216 (63.3)		212 (63.9)	225 (67.8)
Group C	136 (10.3)	100 (7.5)		11 (10.1)	10 (9.2)		77 (8.1)	73 (7.7)		114 (7.8)	104 (7.1)		6 (7.1)	5 (6.0)		24 (7.0)	19 (5.6)		21 (6.3)	25 (7.5)
Abbreviations: † (1) Group A characterized by HBsAg–, HBeAg–, anti-HBe– and anti-HBc–, without or with anti-HBs+ (non-infection and vaccination); (2) Group B referred to HBsAg–/HBeAg–, and at least one of anti-HBe+ or anti-HBc+, regardless of anti-HBs+ or not (resolved HBV infection); (3) Group C featured with HBsAg+/HBeAg±, regardless of the status of anti-HBs, anti-HBe and anti-HBc (inactive HB…

## Sheet: Supplementary table 3
Supplementary table 3. Associations between risk factors, HBV serology status and extrahepatic digestive system cancer: univariate analyses according to tumor location before and after matching.
Variables	Unmatched datasets			Matched datasets
	OR	95% CI	p	OR	95% CI	p
Gastric cancer
Sex (male/female)	1.8	1.61-2.02	<0.001	1.25	1.05-1.48	0.011
Age (years)	1.09	1.08-1.09	<0.001	0.99	0.97-1.00	0.04
BMI (kg/m2)
<23.0	1	Reference		1	Reference
23.0-29.9	0.57	0.51-0.63	<0.001	0.81	0.69-0.96	0.014
≥30.0	0.43	0.29-0.64	<0.001	1.07	0.59-1.96	0.819
Smoker (yes/no)	2.81	2.52-3.13	<0.001	1.6	1.35-1.90	<0.001
Alcohol drinker (yes/no)	1.94	1.70-2.23	<0.001	1.3	1.06-1.60	0.011
Diabetes mellitus (yes/no)	1.05	0.76-1.47	0.753	0.88	0.56-1.38	0.564
Family history of cancers (yes/no)	1.22	1.05-1.42	0.008	1.15	0.93-1.42	0.209
HBsAg (+/-)	1.24	1.03-1.48	0.02	1.41	1.07-1.85	0.014
Anti-HBs (+/-)	0.68	0.61-0.76	<0.001	0.73	0.62-0.85	<0.001
HBeAg (+/-)	0.89	0.42-1.89	0.763	2	0.50-8.00	0.327
Anti-HBe (+/-)	1.16	1.04-1.30	0.01	0.96	0.81-1.13	0.64
Anti-HBc (+/-)	1.87	1.65-2.11	<0.001	1.1	0.93-1.31	0.272
Classifications †
Group A	1	Reference		1	Reference
Group B	1.89	1.67-2.14	<0.001	1.08	0.91-1.29	0.386
Group C	1.85	1.51-2.25	<0.001	1.49	1.10-2.02	0.009
Small intestinal cancer
Sex (male/female)	0.85	0.58-1.23	0.382	0.65	0.37-1.13	0.127
Age (years)	1.08	1.06-1.09	<0.001	1	0.96-1.06	0.798
BMI (kg/m2)
<23.0	1	Reference		1	Reference
23.0-29.9	0.41	0.27-0.61	<0.001	0.61	0.33-1.12	0.113
≥30.0	0.76	0.28-2.08	0.592	1.08	0.24-5.00	0.918
Smoker (yes/no)	1.62	1.09-2.41	0.016	1.29	0.69-2.44	0.425
Alcohol drinker (yes/no)	1.33	0.78-2.26	0.294	1.63	0.67-3.92	0.28
Diabetes mellitus (yes/no)	1.04	0.33-3.29	0.941	1	0.20-4.96	1
Family history of cancers (yes/no)	0.6	0.30-1.18	0.136	0.8	0.32-2.03	0.638
HBsAg (+/-)	1.22	0.65-2.28	0.53	1.13	0.43-2.92	0.808
Anti-HBs (+/-)	0.86	0.59-1.26	0.445	0.81	0.46-1.43	0.476
HBeAg (+/-)	1.56	0.22-11.21	0.658	-	-	-
Anti-HBe (+/-)	1.45	0.99-2.13	0.056	1.3	0.73-2.33	0.378
Anti-HBc (+/-)	1.74	1.15-2.62	0.009	0.96	0.55-1.68	0.886
Classifications †
Group A	1	Reference		1	Reference
Group B	1.73	1.14-2.63	0.011	0.94	0.53-1.68	0.835
Group C	1.71	0.86-3.40	0.124	1.09	0.39-2.98	0.874
Colonic cancer
Sex (male/female)	1.27	1.12-1.44	<0.001	0.83	0.68-1.00	0.051
Age (years)	1.11	1.11-1.12	<0.001	1.04	1.03-1.06	<0.001
BMI (kg/m2)
<23.0	1	Reference		1	Reference
23.0-29.9	0.66	0.58-0.75	<0.001	1.15	0.96-1.39	0.137
≥30.0	0.48	0.31-0.77	0.002	0.94	0.49-1.78	0.848
Smoker (yes/no)	1.5	1.31-1.72	<0.001	0.75	0.61-0.91	0.005
Alcohol drinker (yes/no)	1.18	0.98-1.42	0.088	0.8	0.62-1.05	0.106
Diabetes mellitus (yes/no)	1.94	1.45-2.61	<0.001	1.36	0.87-2.14	0.176
Family history of cancers (yes/no)	1.26	1.06-1.50	0.008	1.4	1.08-1.83	0.012
HBsAg (+/-)	0.96	0.76-1.22	0.752	1.06	0.76-1.49	0.73
Anti-HBs (+/-)	0.74	0.65-0.84	<0.001	0.72	0.60-0.88	<0.001
HBeAg (+/-)	0.88	0.36-2.14	0.783	1.25	0.34-4.66	0.739
Anti-HBe (+/-)	0.99	0.86-1.14	0.927	0.91	0.75-1.11	0.343
Anti-HBc (+/-)	1.71	1.49-1.96	<0.001	1	0.82-1.22	1
Classifications †
Group A	1	Reference		1	Reference
Group B	1.76	1.53-2.03	<0.001	0.99	0.81-1.21	0.901
Group C	1.37	1.06-1.76	0.015	1.05	0.73-1.51	0.782
Rectal cancer
Sex (male/female)	1.45	1.30-1.60	<0.001	0.99	0.86-1.16	0.939
Age (years)	1.1	1.10-1.11	<0.001	1.04	1.02-1.05	<0.001
BMI (kg/m2)
<23.0	1	Reference		1	Reference
23.0-29.9	0.76	0.68-0.84	<0.001	1.2	1.03-1.40	0.018
≥30.0	0.5	0.35-0.73	<0.001	1.23	0.71-2.13	0.452
Smoker (yes/no)	1.91	1.72-2.12	<0.001	0.98	0.84-1.15	0.81
Alcohol drinker (yes/no)	1.32	1.15-1.53	<0.001	0.89	0.72-1.09	0.248
Diabetes mellitus (yes/no)	1.25	0.94-1.67	0.131	0.87	0.59-1.29	0.491
Family history of cancers (yes/no)	1.03	0.89-1.20	0.679	1.01	0.81-1.25	0.956
HBsAg (+/-)	0.94	0.78-1.14	0.528	1.11	0.84-1.47	0.475
Anti-HBs (+/-)	0.72	0.65-0.80	<0.001	0.71	0.62-0.83	<0.001
HBeAg (+/-)	0.68	0.30-1.52	0.348	6	0.72-49.84	0.097
Anti-HBe (+/-)	1.1	0.99-1.23	0.09	0.97	0.83-1.14	0.746
Anti-HBc (+/-)	1.97	1.76-2.21	<0.001	1.12	0.95-1.32	0.161
Classifications †
Group A	1	Reference		1	Reference
Group B	2.06	1.84-2.32	<0.001	1.12	0.95-1.32	0.196
Group C	1.49	1.21-1.84	<0.001	1.19	0.88-1.61	0.253
Anal cancer
Sex (male/female)	1.67	1.08-2.59	0.021	1.15	0.63-2.09	0.648
Age (years)	1.1	1.08-1.12	<0.001	1.03	0.98-1.09	0.204
BMI (kg/m2)
<23.0	1	Reference		1	Reference
23.0-29.9	0.57	0.37-0.87	0.009	0.63	0.34-1.16	0.135
≥30.0	0.53	0.13-2.16	0.372	-	-	-
Smoker (yes/no)	1.57	1.01-2.44	0.047	0.64	0.33-1.24	0.186
Alcohol drinker (yes/no)	2.91	1.82-4.65	<0.001	2.83	1.12-7.19	0.028
Diabetes mellitus (yes/no)	0.86	0.21-3.51	0.838	1	0.14-7.10	1
Family history of cancers (yes/no)	0.67	0.32-1.38	0.274	0.55	0.20-1.48	0.232
HBsAg (+/-)	0.95	0.44-2.05	0.891	1.2	0.37-3.93	0.763
Anti-HBs (+/-)	0.93	0.61-1.44	0.756	0.68	0.35-1.31	0.253
HBeAg (+/-)	1.95	0.27-14.04	0.507	-	-	-
Anti-HBe (+/-)	0.99	0.62-1.56	0.951	1.9	0.88-4.09	0.1
Anti-HBc (+/-)	1.9	1.19-3.04	0.007	1.63	0.87-3.03	0.127
Classifications †
Group A	1	Reference		1	Reference
Group B	1.97	1.22-3.17	0.005	1.63	0.86-3.10	0.133
Group C	1.45	0.63-3.37	0.385	1.57	0.45-5.48	0.477
Biliary tract cancer
Sex (male/female)	1.01	0.82-1.25	0.902	0.66	0.48-0.92	0.014
Age (years)	1.11	1.10-1.12	<0.001	1.02	0.99-1.05	0.147
BMI (kg/m2)
<23.0	1	Reference		1	Reference
23.0-29.9	0.49	0.39-0.61	<0.001	0.72	0.52-0.99	0.042
≥30.0	0.19	0.06-0.58	0.004	0.68	0.15-3.06	0.616
Smoker (yes/no)	1.64	1.31-2.04	<0.001	0.79	0.57-1.11	0.174
Alcohol drinker (yes/no)	1.72	1.31-2.26	<0.001	0.98	0.65-1.46	0.918
Diabetes mellitus (yes/no)	1.33	0.74-2.36	0.338	1.71	0.67-4.35	0.257
Family history of cancers (yes/no)	0.94	0.68-1.29	0.702	0.94	0.59-1.51	0.811
HBsAg (+/-)	0.81	0.54-1.23	0.326	1.28	0.69-2.37	0.436
Anti-HBs (+/-)	0.91	0.73-1.13	0.374	0.87	0.64-1.19	0.38
HBeAg (+/-)	1.48	0.47-4.62	0.504	3	0.31-28.84	0.341
Anti-HBe (+/-)	0.97	0.77-1.23	0.827	1.05	0.75-1.46	0.798
Anti-HBc (+/-)	1.85	1.46-2.34	<0.001	1.19	0.85-1.66	0.308
Classifications †
Group A	1	Reference		1	Reference
Group B	2.03	1.59-2.58	<0.001	1.23	0.87-1.73	0.235
Group C	1.27	0.81-1.99	0.294	1.49	0.76-2.92	0.24
Pancreatic cancer
Sex (male/female)	1.36	1.09-1.69	0.006	1.23	0.90-1.68	0.204
Age (years)	1.1	1.09-1.10	<0.001	0.98	0.96-1.01	0.232
BMI (kg/m2)
<23.0	1	Reference		1	Reference
23.0-29.9	0.4	0.32-0.50	<0.001	0.74	0.53-1.04	0.192
≥30.0	0.3	0.12-0.73	0.008	0.48	0.15-1.45	0.08
Smoker (yes/no)	2.44	1.97-3.03	<0.001	1.36	0.98-1.88	0.062
Alcohol drinker (yes/no)	1.76	1.33-2.32	<0.001	1.11	0.74-1.67	0.604
Diabetes mellitus (yes/no)	1.86	1.12-3.07	0.016	1.23	0.59-2.56	0.578
Family history of cancers (yes/no)	0.98	0.71-1.35	0.889	0.67	0.43-1.03	0.067
HBsAg (+/-)	0.77	0.50-1.18	0.232	0.84	0.47-1.50	0.556
Anti-HBs (+/-)	0.63	0.51-0.78	<0.001	0.58	0.42-0.80	<0.001
HBeAg (+/-)	-	-	-	-	-	-
Anti-HBe (+/-)	1.1	0.87-1.38	0.43	0.97	0.70-1.35	0.866
Anti-HBc (+/-)	1.64	1.30-2.07	<0.001	0.79	0.57-1.10	0.159
Classifications †
Group A	1	Reference		1	Reference
Group B	1.72	1.36-2.18	<0.001	0.8	0.57-1.11	0.184
Group C	1.07	0.68-1.70	0.761	0.72	0.38-1.34	0.299
Abbreviations: † (1) Group A characterized by HBsAg–, HBeAg–, anti-HBe– and anti-HBc–, without or with anti-HBs+ (non-infection and vaccination); (2) Group B referred to HBsAg–/HBeAg–, and at least one of anti-HBe+ or anti-HBc+, regardless of anti-HBs+ or not (resolved HBV infection); (3) Group C featured with HBsAg+/HBeAg±, regardless of the status of anti-HBs, anti-HBe and anti-HBc (inactive HB…
